# Supplementary material for: Genetic and Dietary Influences on Metabolic Traits in Gilthead Seabream (Sparus aurata)
Source: Genes (Basel). 2026 May 5;17(5):550. doi: 10.3390/genes17050550 (PMC13206124; doi:10.3390/genes17050550)
Supplement: Supplementary file 1 [file genes-17-00550-s001.zip]

Archive with 4 entries (4 files):
- Supplementary Material S1.pdf
- Table S1.pdf
- Table S2.pdf
- Table S3.pdf
